# Supplementary material for: Positive sputum fungal culture, fungal sensitisation, and airway microbial diversity in asthmatic children
Source: Med Mycol. 2025 Jan 24;63(2):myaf005. doi: 10.1093/mmy/myaf005 (PMC11804241; doi:10.1093/mmy/myaf005)
Supplement: myaf005_Supplemental_File [file myaf005_supplemental_file.zip]

Archive with 4 entries (4 files):
- mm-2024-0020-File005.docx
- mm-2024-0020-File006.docx
- mm-2024-0020-File007.docx
- mm-2024-0020-File008.docx
